# Supplementary material for: The Correlation of Sleep Disturbance and Location of Glioma Tumors: A Narrative Review
Source: J Clin Med. 2023 Jun 15;12(12):4058. doi: 10.3390/jcm12124058 (PMC10298947; doi:10.3390/jcm12124058)
Supplement: Supplementary file 1 [file jcm-12-04058-s001.zip]

Archive with 1 entries (1 files):
- jcm-2403453-supplementary.pdf
